# Supplementary material for: Effects of Diet and Altitude on the Microbiota of the First Compartment of the Stomach in Peruvian Alpacas in Highland Puna Regions and Their Correlations with Blood Parameters
Source: Microorganisms. 2026 Jan 8;14(1):138. doi: 10.3390/microorganisms14010138 (PMC12844463; doi:10.3390/microorganisms14010138)
Supplement: Supplementary file 1 [file microorganisms-14-00138-s001.zip › Supplementary Table.xlsx]

## Sheet: Hoja 2
Table S1. Detailed Environmental and Climatic Conditions of Study Locations
Region	Elevation (m a.s.l.)	Temperature Range (°C)	Annual Precipitation (mm)	Relative Humidity (%)	Vegetation Characteristics
Wet Puna	4200	-10 to 17	525.7	40–55	Grasses dominate; plants have deep roots and structures adapted to abrupt thermal variations and dew utilization.
Dry Puna	4900	-18 to 16	450–600	35–45	Dense tussock grasses; plants adapted to arid conditions with resilience to high-altitude environments.
